# Supplementary material for: Wound Healing and Antioxidant Capabilities of Zizyphus mauritiana Fruits: In-Vitro, In-Vivo, and Molecular Modeling Study
Source: Plants (Basel). 2022 May 24;11(11):1392. doi: 10.3390/plants11111392 (PMC9183023; doi:10.3390/plants11111392)
Supplement: Supplementary file 1 [file plants-11-01392-s001.zip]

Archive with 1 entries (1 files):
- plants-1705899-supplementary.pdf
